# Supplementary material for: Development of hepatoma-derived, bidirectional oval-like cells as a model to study host interactions with hepatitis C virus during differentiation
Source: Oncotarget. 2017 Jul 8;8(33):53899–915. doi: 10.18632/oncotarget.19108 (PMC5589550; doi:10.18632/oncotarget.19108)
Supplement: Supplementary file 2 [file oncotarget-08-53899-s002.xlsx]

## Sheet: innate immunity
Table S1 : mRNA expression levels of genes associated with innate immunity
Gene Symbola,b	Hdo-17c	Hdo-23c	PubMED ID	Annotation
AAMP	0.95992	0.917243	19535145	AAMP over-expression inhibits NOD1 and NOD2 mediated NF-kappaB signalling
ADAM10	1.21577	1.27456	18981120	ADAM10 associates with tetraspanins and regulates cleavage of TNF (TNF-alpha) and EGF (epidermal growth factor).
AIP	0.606779	0.969196	25911105	AIP is a novel inhibitor of IRF7 and a negative regulator of innate antiviral signalling.
ANO6	0.8209	0.744773	25651887	Stimulation of P2RX7 receptors activates ANO6 to enhance bacterial phagocytosis and killing by macrophages.
ANXA4	1.46725	1.05004	20237821	ANXA4 differentially modulates the NF-kappaB signalling pathway and this is dependent on its interactions with NFKB1 and the intracellular Ca(2+) ion level.
ARF6	1.02396	1.0563	22170068	ARF6 has a pivotal role in TLR9-mediated immune signaling by regulating the cellular uptake of CpG oligodeoxynucleotides.
ARG1	3.49974	3.70618	18978793	ARG1 expression induced by intracellular pathogens in mouse classically activated macrophages (CAMs) through the TLR pathway, suppressing nitric oxide production and thwarting effective immunity independent of the STAT6 pathway.
ARRB2	1.0149	0.873323	19783052	ARRB2 acts to limit JNK/ERK activation and survival in macrophages and is required for basal and TLR-inducible complement C1q expression.
ATF2	1.31671	1.05752	25368329	SCN5A is a novel pathogen sensor that initiates anti-viral signalling and transcription through ADCY8 and ATF2.
AZI2	1.07618	1.12777	17142768	AZI2 participates in both the TLR3-mediated and the cytoplasmic DDX58 (RIG-I) dsRNA recognition pathways in type-1 interferon (IFN) induction by binding to MAVS, DDX58 and IFIH1 (MDA5).
BCAR1	1.42813	1.00338	17129785	BCAR1 acts as a primary force sensor, transducing force into mechanical extension and thereby priming phosphorylation and activation of downstream signalling whereby tyrosine phosphorylation of BCRA1 in a cytoskeletal complex is involved in force-dependent activation of the small GTPase RAP1A.
BCL10	1.03003	0.860805	18806265	BCL10 and MALT1 are essential mediators of NF-kappaB activation in response to the triggering of a diverse array of transmembrane receptors, including antigen receptors.
BCL3	1.05524	1.20023	21228348	BCL3 is critically involved in lung defence against Gram-negative bacteria Klebsiella pneumoniae, modulating functions of several cells to facilitate efficient clearance of bacteria. Loss of BCL3 incurred dramatic cytokine imbalance in the lungs, failure to clear bacteria and increased susceptibility to K. pneumoniae pneumonia. (Demonstrated in murine model)
BECN1	1.21602	1.03746	18772134	BECN1 is recruited into the mouse Myd88 and Ticam TLR-signalling complex thereby reducing its binding to Bcl2, leading to autophagy.
BIRC5	0.35653	0.776777	20406824	BIRC5 is cleaved by GZMM (granzyme M) and this triggers degradation of the BIRC5-XIAP complex to free caspase activity, leading to cytolysis of target cells.
C19orf29	0.861208	0.953635	20829348	C19orf29 (Cactin) is a novel negative regulator of TLR signalling that targets the MHC class III protein I{kappa}B like (I{kappa}BL) and inhibits NFkappaB and IRF signalling pathways.
C1QBP	1.62749	1.49364	12574814	Binds proteins involved in complement, coagulation, and kinin systems, as well as viral and bacterial pathogens including S. aureus protein A and when expressed on activated platelets may contribute directly to thrombosis, inflammation and endovascular infections
C1R	2.48756	1.33435	11445589	C1R is the protease that mediates activation of the classical complement C1 complex and this catalytic property is mediated by C1R C-terminal region, comprising two complement control protein (CCP) modules followed by a serine protease (SP) domain.
C1S	7.51412	3.06443	16177097	C1S associates with C1R and C1Q to form the first component (C1) of the classical complement pathway.
C2	4.34961	3.71032	25381436	Staphylococcus aureus extracellular adherence protein (Eap) binds to C4B to inhibit binding of both full-length C2 and its C2b fragment, disrupting the formation of the C3 proconvertase (C4b2) and significantly diminishing the extent of S. aureus opsonophagocytosis and killing by neutrophils.
C3	2.00598	1.4591	24273177	C3a and its receptor C3ar1 are critical for defense against C. psittaci in mouse lung infection.
C4BPB	4.41195	1.47112	21283780	C4BPB plays an inhibitory role in antimicrobial response by delaying the classical complement activation and attenuating the lectin pathway activation. The major inhibitory role of C4BPB is to facilitate the decay of C3 convertase.
C5	2.34338	0.924641	18039528	C5 is the fifth component of complement and is comprised of alpha (C5a) and beta (C5b) polypeptide chains, C5a is a complement anaphylatoxin that can stimulate the generation of nitric oxide along with the secretion of histamine and leukotriene LTC4 from several cell types and can bring about an increase in vascular permeability that facilitates eosinophil accumulation at sites of allergic inflam…
C8B	0.906806	0.744888	12220191	C8B is the beta subunit of complement factor 8 (C8) and is one of five components that interact to form the membrane attack complex (MAC).
CALCOCO2	1.2311	0.925396	19820708	CALCOCO2 recognizes ubiquitin-coated Salmonella enterica in human cells and binds to the adaptor proteins AZI2 and TBKBP1 to recruit TBK1. CALCOCO2 also recruits LC3, an autophagosomal marker, to activate autophagy against bacteria attempting to colonize their cytosol.
CAPRIN1	1.47355	1.30391	25784705	The G3BP1-CAPRIN1-PRKRA complex represents a new mode of PRKRA activation and links stress responses with innate immune activation through PRKRA without a requirement for foreign double-stranded RNA pattern recognition.
CARD18	1.70211	0.791851	11051551	CARD18 is an inhibitor of LPS-induced IL1B (IL-1 beta) generation by preventing RIPK2-mediated oligomerization and auto-activation of CASP1.
CASP4	2.34009	1.90163	25964352	CASP4 is a critical regulator of noncanonical inflammasome activation that initiates defence against bacterial pathogens in primary macrophages by mediating cell death and IL1A release
CASP6	1.24162	1.21606	21098228	CASP6 plays an important role in the activation of alveolar macrophages by neutrophils. The cleavage of IRAK3 by CASP6 mediates the degradation of NFKBIA and the induction of TNF upon stimulation by bacterial products.
CCDC88A	2.06122	1.69419	21209316	CCDC88A, an activator of GNAI3, plays a key role in regulating autophagy; the dynamic interplay between GNAI3, GPSM1 and CCDC88A determines whether autophagy is promoted or inhibited. When stimulated by growth factors, CCDC88A disrupts the GNAI3::GPSM1 complex, subsequently enhancing anti-autophagy signalling pathways and inhibits autophagy by activating GNAI3.
CCNA2	0.373571	0.684988	25005359	Secreted CCNA2 (CCN1) promotes anti-inflammatory cytokine IL10 release from epithelial cells via integrin Î±VÎ²6-PKC, and this subsequently suppresses TNF, CXCL2 and neutrophil infiltration in the lungs.
CD63	1.07641	1.05932	18930046	Forms a complex with ELANE (neutrophil elastase 2) and plays a role in the targeting of ELANE to primary granules in neutrophils
CEACAM1	0.563809	1.90301	18836450	CEACAM1 inhibits TLR2 induced pro-inflammatory immune responses by inducing PTPN6-(SHP-1)-mediated inhibition of the PI3K-NF-kappaB signal transduction pathway in pulmonary epithelial cells.
CEBPB	1.13653	0.367776	18820298	CEBPB, one of the CEBP family members, is a crucial regulator of gene expression during innate immunity, inflammatory responses and adipogenesis. All of the individual CEBPB isoforms, LAP1, LAP2 and LIP, attenuate EGF-induced PTGS2 (COX-2) promoter activity.
CEBPD	3.44237	2.66703	20829351	CEBPD is involved in TLR8 mediated innate immune response by binding to C/EBP cis-acting elements within the TLR8 promoter increasing its transcriptional activity.
CFB	0.37142	0.417721	17921140	CFB is a crucial catalytic component of the C3 convertase enzyme that activates the alternative pathway of complement-mediated immunity.
CISH	15.7761	7.30876	19592657	CISH is a negative regulator for inflammatory cytokine signalling that enhances NFKBIA (IKappaB-alpha) degradation and regulation and activates NF-kappaB in cholangiocytes in response to LPS stimulation.
CNOT8	0.946156	0.897368	23386060	CNOT8 negatively regulates interferon IFN/STAT1 signalling pathway and its depletion results in enhanced response to viral infection.
CNPY3	0.806388	0.920619	18780723	CNPY3 differentially interacts with TLR2, TLR4, and TLR9 and a single-nucleotide change in the CNPY3 gene can influence the strength of TLR responses and may also alter the relative activity of each TLR.
COPS8	1.08781	0.901324	20074051	COPS8 is part of the COP9 signallosome that functions to control NF-kappaB activation.
COX5B	1.20192	1.14629	23308066	COX5B coordinates with the autophagy pathway to control MAVS aggregation and antiviral signalling.
CREB1	1.15058	0.895328	19585511	CREB1 and AP1 transcription factor activation regulates LPS- or M-CSF-induced activation of the MAPK phosphatase-1 (MKP-1) gene, a protein phosphatase that plays a crucial role in innate immunity.
CRKL	0.888463	0.789646	9872990	A type-I-IFN receptor that functions as a nuclear adapter protein and associates with STAT5 to regulate gene transcription through DNA binding
CSK	0.902386	0.798349	15749833	Plays a critical role in IL-1-induced NF-kappaB activation through the IKK complex
CTCF	0.858833	0.758257	15670593	CTCF regulates the transcription of the interleukin 1 receptor-associates kinase 2 (IRAK2) promoter. IRAK2 is part of a family of four IRAKs that regulate immune responsiveness to bacterial endotoxins.
CTNNAL1	1.12945	0.95342	17952117	CTNNAL1 is an alpha-catenin-related protein that shares structural similarities with cytoskeleton linker proteins that augments NF-kappaB activity, promotes cell migration and increases resistance to apoptosis.
Ctnnb1	1.26048	1.09516	26100021	Glycogen synthase kinase 3/Ctnnb1 (Î²-catenin) axis is required for optimal induction of antiviral innate immunity.
CTSH	2.05768	2.47772	18762176	Cathepsins: key modulators of cell death and inflammatory responses
CTSL1	0.9955	1.14292	20926012	CTSL1 enhances angiogenesis by increasing extracellular matrix degradation and remodelling.
CTSS	3.19031	3.15068	18762176	CTSS is a member of the Cathepsins protein family, which are key modulators of cell death and inflammatory responses.
CYBA	0.966168	0.837492	20142487	CYBA is an NADPH oxidase and CYBA-dependent reactive oxygen species (ROS) are key regulators of neutrophil chemotactic migration.
DDIT3	0.750669	0.269611	20876114	DDIT3 (CHOP) is an endoplasmic reticulum (ER) stress-induced transcription factor that targets the IL23 gene and this binding is enhanced in the context of both ER stress and Toll-like receptor (TLR) stimulation.
DDX3X	3.8551	2.5415	18583960	DDX3X is a critical component of the TANK-binding kinase 1 (TBK1)-dependent innate immune response.
DHCR24	0.931422	0.899706	20406300	DHCR24 (Seladin1) is a novel lipopolysaccharide (LPS)-responsive gene and inhibits the tumour necrosis factor-alpha production and osteoclast formation in response to LPS. DHCR24 is an LPS-responsible gene product that negatively regulates the LPS-induced inflammatory response.
DHX9	1.01586	0.931188	20696886	DHX9 interacts with CpG-B and was associated with TNF-alpha and IL-6 production and NF-kappaB activation upon CpG-B stimulation. DHX9 is localized in the cytosol and is found to bind to TLR domain of MYD88.
DNM1L	2.04777	1.62238	24733894	Hepatitis C infection stimulates the expression of DNM1L and MFF and promotes DNM1L recruitment to mitochondria by stimulating the phosphorylation of DNM1L, leading to mitochondrial fission.
DR1	2.19371	1.34415	25589657	DR1, a novel host susceptibility gene for influenza A virus replication, suppresses host innate immunity and enhances viral RNA replication.
ECSIT	0.888193	1.01596	10465784	ECSIT is specific for the Toll/IL-1 pathways and is a regulator of MAP3K1 (MEKK1) processing.
EFTUD2	0.846695	1.23199	25878102	EFTUD2 is a novel innate immune regulator that restricts hepatitis C virus infection through an RIG-I/MDA5-mediated, JAK-STAT-independent pathway.
EGLN2	1.33678	0.98488	24145445	Regulation of IL1B-induced NF-ÎºB by hydroxylases links key hypoxic and inflammatory signaling pathways in a manner that is dependent upon the combinatorial blockade of both EGLN2 and HIF1AN.
EGR1	0.113214	0.041874	15545275	EGR1 is an immediate early gene that is up-regulated by a multitude of growth factors, cytokines and environmental stresses to regulate LPS-induced SOCS1 transcription.
EIF2AK2	1.38626	1.21804	12954221	EIF2AK2 is a protein kinase that is regulated by RNA and is an important mediator of the antiviral and anti proliferative actions of interferon (IFN).
ELAVL1	1.68779	1.38475	14981256	ELAVL1 is a protein that binds to specific mRNA subsets, preferentially within 3' untranslated regions, and is a pivotal posttranscriptional regulator of gene expression.
ELMOD2	1.3607	0.981607	19966137	ELMOD2 regulates the TLR3 signalling pathway where silencing of ELMOD2 in human macrophages inhibited TLR3-dependent expression of type I and type III interferon genes.
EPOR	0.475036	0.664214	8068943	EPOR, a member of the cytokine receptor superfamily, associates with the JAK2 protein tyrosine kinase upon erythropoietin stimulation, inducing tyrosine phosphorylation of cellular substrates, including the EPOR, to transduce a growth signal.
F2RL1	1.79519	3.73757	18622013	F2RL1 and TLR4 interact in a synthetic agonist peptide-dependent manner and may support a novel paradigm of receptor cooperativity in inflammatory responses.
FBXW5	1.10676	1.11099	19232515	FBXW5, an F-box family protein, negatively regulates MAP3K7 (TAK1) in the IL1B (IL-1beta) signalling pathway.
Fscn1	2.99925	2.78704	24244012	Fscn1 contributes to the survival of dendritic cells against Listeria monocytogenes infection.
FXR1	0.929879	1.57688	19864602	FXR1 is an essential component of a network of nuclear receptors that regulate intestinal innate immunity and homeostasis.
G3BP1	1.54558	1.60913	25520508	EIF2AK2 (PKR) is recruited to stress granules by G3BP1 to promote innate immune responses at both transcriptional and translational levels.
GNAI3	1.63237	0.995804	21209316	GNAI3 is a G protein involved in autophagy signalling pathways and is tightly regulated through its interaction with its GEF activator (CCDC88A) and GDI inhibitor (GPSM1). During starving conditions, GPSM1 binds to GNAI3 in MAP1LC3A-positive membranes to promote autophagy. When stimulated by growth factors, CCDC88A promotes the dissociation of GPSM1::GNAI3 complex to initiate anti-autophagy signa…
GNB2	1.01074	1.08324	20525682	GNB2 is the major G protein isoform that mediates neutrophils directional cell migration and in vivo infiltration.
GNB2L1	1.06314	1.55513	24323043	GNB2L1 (RACK1) negatively regulates NFÎºB activation by interacting with CHUK and IKBKB. The interaction interferes with the recruitment of the IKK complex to TRAF2 .
GRK5	1.48567	2.13974	20945396	GRK5 is a serine/threonine kinase has a role in the regulation of G-protein coupled receptor (GPCR) signalling and is also an important regulator of signalling pathways stimulated by non-GPCRs. GRK5 also is a positive regulator of TLR4-induced I-kappa-B-alpha-NFkappaB pathway as well as a key modulator of lipopolysaccharide-induced inflammatory response.
Gsk3a	1.0889	0.99228	26100021	Glycogen synthase kinase 3/Ctnnb1 (Î²-catenin) axis is required for optimal induction of antiviral innate immunity.
GSTP1	0.861207	1.18048	18962899	GSTP1 suppresses LPS (lipopolysaccharide)-induced excessive production of pro-inflammatory factors by inhibiting LPS-stimulated MAPKs (mitogen-activated protein kinases) as well as NF-kappaB activation.
HDAC2	1.95131	1.9115	20798038	Histone deacetylase 2 (HDAC2) is part of a repressor complex, along with key components that include HDAC1, RE-1 silencing transcription factor (REST), co-repressor of REST (CoREST), and lysine-specific demethylase (LSD) 1. The HDAC/CoREST/REST/LSD1 repressor complex is a significant component of host innate immunity.
HIF1A	0.478708	0.448313	18606657	HIF1A transcription is induced by IFNA2 in human endothelial cells though a JAK-ISGF3 pathway under normoxic conditions, and that this response contributes to the anti-proliferative activity of this cytokine.
HLA-E	0.971033	1.46234	19000151	HLA-E is a non-classical major histocompatibility complex (MHC) class I molecule that is the least polymorphic of all the MHC class I molecules and acts as a ligand for receptors of both the innate and the adaptive immune systems.
HMGB1	0.745698	1.41193	19890330	HMGB1 functions as universal sentinel for nucleic-acid-mediated innate immune responses.
HMGB2	0.617783	1.25752	19890330	HMGB2 functions as a universal sentinel for nucleic-acid-mediated innate immune responses.
HMGB3	0.917481	1.20553	19890330	HMGB3 functions as a universal sentinel for nucleic-acid-mediated innate immune responses.
HNRNPL	0.86587	0.776832	24371310	THRIL, a large intergenic noncoding RNA, binds to heterogenous nuclear ribonucleoprotein L (HNRNPL) and forms a functional THRIL-HNRNPL complex that regulates transcription of TNF by binding to its promoter.
HOXA9	0.387567	0.466428	18981407	HOXA9 plays a role in the innate immune response to bacterial infection as a modulator of NF-kappaB-dependent transcription.
IFI6	1.74253	2.46746	15685448	IFI6 has a function as a cell survival protein by inhibiting mitochondrial-mediated apoptosis.
IFITM1	0.420509	0.540661	20064371	IFITM1 is an antiviral restriction factor that mediates cellular resistance to influenza A H1N1 virus, West Nile virus, and dengue virus by inhibiting their early replication.
IFNGR2	1.69446	1.56627	9001223	IFNGR2 associates with JAK2 and this is required for IFN-gamma signalling.
IFRD1	1.23903	0.524167	26055519	Human papillomaviruses impair the acetylation of NFÎºB/RelA K310 in keratinocytes by augmenting the expression of interferon-related developmental regulator 1 (IFRD1) in an EGFR-dependent manner.
IKBKE	0.995338	1.25022	17003035	IKBKE interacts with NKFB2 (p52) and promotes transactivation via RELA (p65)-regulation of the alternative NF-kappaB activation pathway involving p52 and p65.
IL13RA1	0.923699	0.744784	21097505	IL13RA1 is a receptor for IL13. Upon ligand engagement, IL13RA1 activates the transcription factor STAT6 to induce M2 expression profile in macrophages.
IL32	1.59922	3.71945	25820174	IL32 enhances host immunity to Mycobacterium tuberculosis.
IL6ST	1.79956	0.95263	10829066	IL6ST (GP130) is a common cytokine receptor subunit that is preferentially bound by SOCS3 on its SHP2-binding site, suggesting that some of the negative regulatory roles previously attributed to the phosphatase SHP-2 might in fact be caused by the action of SOCS3.
IL8	19.52	11.1301	17220369	IL8 is produced by airway epithelial cells in response to invading bacteria and mediates airway epithelial defence against bacterial infection via the DUOX1-TACE-TGF-alpha-EGFR signalling pathway.
ILF3	1.47721	1.27105	18490444	ILF3 is an RNA-binding protein that influences mRNA turnover and/or translation by regulating mRNA stability. ILF3 can bind to mitogen-activated protein (MAP) kinase phosphatase 1 (MKP-1) and increase its mRNA stability and translation, resulting in increased MKP-1 dephosphorylation activity and thereby inactivation of MAP kinases extracellular signal-regulated kinase (ERK), c-Jun N-terminal kina…
ING4	0.424653	0.524966	20534538	ING4 is a member of the inhibitor of growth (ING) family of chromatin-modifying proteins that functions to negatively regulate the cytokine-mediated inflammatory response. In mice, it facilitates NF-kappaB activation of IkappaB promoters, thereby suppressing nuclear RelA (p65) levels and the activation of select NF-kappaB target cytokines.
INSIG1	0.343581	0.468204	25526307	Upon cytoplasmic DNA stimulation, the endoplasmic reticulum protein AMFR is recruited to and interacts with TMEM173 in an INSIG1-dependent manner.
IRAK1	0.984549	0.736545	18276832	IRAK1 plays an essential role in Toll-like receptor/interleukin-1 receptor (TLR/IL-1R) -associated NF-kappaB activation through its involvement in IKK activation, which then leads to subsequent IkappaB degradation and NF-kappaB nuclear translocation and both cytosolic and nuclear actions of IRAK1 participate in the activation of NF-kappaB-dependent transcriptional events.
IRAK2	3.32261	1.54985	17878161	IRAK2 has a role in TRAF6 ubiquitination in the Toll-like receptor (TLR) pathway and thus plays a more central role than IRAK1 in TLR signalling to NFkappaB.
ISG20	0.84624	0.536926	15064795	ISG20 is an IFN-induced 3'-5' exonuclease that is strongly induced by viral double stranded RNA and is activated by RELA/NFKB1.
ITGAV	2.29219	2.57252	23150579	ITGAV::ITGB3 is a sensor and activator of innate immunity to herpes simplex virus-1.
ITGB1	1.10906	1.02512	20877569	ITGB1 along with ITGA3 is a novel regulator for the recognition of bacterial lipopeptides. ITGB1/ITGA3 integrin regulates endosomal Toll-like receptor (TLR)-2/TLR1 signalling, serving as a mechanism for modulating inflammatory responses.
JAK1	1.53904	1.06647	8041779	JAK1 physically associates with IL2RB and tyrosine phosphorylation of JAK1 is induced upon IL2 stimulation, suggesting that regulation of JAK1 may be linked to IL2 induced signal transduction.
JMJD6	0.452116	0.627951	26221041	Reversible arginine methylation of TRAF6 is regulated by PRMT1 and JMJD6 and this in turn regulates TRAF6-dependent TLR signalling.
JUN	0.318732	0.333459	20557936	JUN interacts with NFATC2 to synergistically activate interleukin-2 (IL2) transcription in T cells, a cytokine that acts as an autocrine growth factor during an immune response to bacterial and viral infection, as well as tumourigenesis.
LGALS1	10.3539	26.2285	19561030	LGALS1, the prototype of a family of beta-galactoside-binding proteins, is involved in monocyte chemoattraction at sites of inflammation where it stimulates monocyte migration in a dose-dependent manner via the p44/42 MAP kinase pathway.
LGALS2	0.107573	0.300026	15356130	LGASL2 binds to T cells in a beta-galactoside-specific manner and acts as pro-apoptotic effector for activated T cells.
LY9	0.691111	0.681427	18501771	LY9 (SLAMF3) is part of the SLAM and SAP gene families that control innate and adaptive immune responses.
MAP2K1	0.847288	0.744887	11134045	MAP2K1 and MAP2K2 are necessary and sufficient for the direct binding of the mitogen-activated protein kinases (MAPKs) MAPK3 (ERK1) and MAPK1 (ERK2).
MAP2K2	1.44056	1.19876	20837746	MAP2K2 (MEK2)/PI3CD is a novel IFN-beta triggered signalling cascade that regulates secreted IL-1Ra (sIL-1Ra) expression in monocytes and this provides a rationale for an alternative, interferon (IFN)-beta-mediated pathway to induce/enhance sIL-1Ra production, dampening inflammation.
MAP2K4	1.23328	0.892316	10715136	Activates JNK proteins
MAP3K7	0.898362	0.600276	10187861	MAP3K7 (TAK1) is a member of the mitogen-activated protein kinase kinase kinase family that, together with its activator TAK1-binding protein 1 (TAB1), activates the IKK signallosome and thus regulates NF-kappaB activation.
MAP3K7IP2	1.2036	0.891791	11259596	MAP3K7IP2 (TAB2) interacts with both MAP3K7 (TAK1) and TRAF6 and promotes their association, thereby triggering subsequent interleukin-1 signalling events.
MAPK9	1.57795	1.22974	19153595	MAPK9 phosphorylates IRF3 and is essential for IRF3 dimerization induced by polyinosinic-cytidylic acid (polyI:C).
Marco	1.60944	1.46476	24035364	Autophagy regulates phagocytosis by modulating the expression of scavenger receptors, Marco and Msr1
MASP1	1.48692	2.00104	20038603	MASP1 is an essential protease of both the lectin and alternative complement pathways, essential components of innate immunity, participating in the pathogenesis of inflammatory diseases and in host defence.
MAVS	1.4878	1.04378	19036819	MAVS oligomer is essential in the formation of a multiprotein membrane-associated signalling complex that enables downstream activation of IRF3 and NF-kappaB in antiviral innate immunity.
MFF	1.74636	1.20304	24733894	Hepatitis C infection stimulates the expression of DNM1L and MFF and promotes DNM1L recruitment to mitochondria by stimulating the phosphorylation of DNM1L, leading to mitochondrial fission.
MFN1	0.794782	1.03344	21285412	MFN1 deletion causes inability of the cell to undergo mitochondrial fusion, and therefore exhibit impaired induction of interferons and pro-inflammatory cytokines in response to viral infection - which results in increased viral replication.
MIF	1.11143	1.54958	17435771	MIF is a chemokine-like inflammatory mediator that triggers leukocyte recruitment by binding to CXCR2 and CXCR4. (Demonstrated in murine model)
MKNK1	1.14496	1.67014	21149447	MKNK1 plays an important role in IFNG induced IRF1 expression and is essential for generation of anti-proliferative responses.
MUL1	1.0255	0.769448	23399697	MUL1 limits inflammation by regulating the RIG-I anti-viral response.
MX2	0.549991	0.576664	18062906	MX2 is part of the Mx GTPase family of protein that are interferon-induced members of the dynamin superfamily of large GTPases, which inhibit a wide range of viruses by blocking an early stage of the replication cycle.
MYH9	1.37085	1.49196	24489676	The calpain-MYH9-RAB7B axis regulates TLR4 containing alpha-granules trafficking in thrombin-stimulated platelets.
NFKBIA	0.89768	0.87974	9891086	NFKBIA is a common component of the heterogeneous IKK complex that mediates an essential step of the NF-kappaB signal transduction cascade by acting as an inhibitor of NF-kappaB.
NFKBIB	1.10494	0.718382	9346485	Inhibitor of NF-kappaB, binds to both NF-kappaB subunit nuclear localization signals and NFkappaB
NFKBIE	1.03158	0.881761	11152669	NFKBIE is part of the IkappaB family of proteins that regulates NF-kappaB-dependent transcription by inhibiting DNA binding and localizing these factors to the cell cytoplasm, specifically by sequestering REL and RELA in the cytoplasm and inhibiting nuclear export.
NFKBIZ	5.18808	4.54903	16513645	Inhibits the DNA binding of RELA and NFKB1
NKIRAS1	3.25766	2.61522	15024091	NKIRAS1, in both GDP-bound and GTP-bound states, inhibits phosphorylation of NFKBIB by IKBKB and makes it resistant to degradation.
NKIRAS2	1.79121	1.24897	20351193	NKIRAS2 is a key inhibitor of NF-kappaB signalling and estradiol represses NF-kappaB activation through the induction of NKIRAS2.
NLRP1	0.573386	0.577428	18280719	NLRP1 forms a biochemical complex, or inflammasome, with NALP1, CARD7, and DEFCAP.
NUP153	0.684574	0.916825	15210729	NUP153 and NUP214 are nucleoporins that control the nucleo-cytoplasmic shuttling and, along with XPO1-dependent nuclear export, the subcellular distribution of latent STAT1.
OAS1	2.30275	3.32725	21190483	OAS1 is a pathogen recognition receptor for the viral pathogen-associated molecular pattern, double-stranded RNA. Upon recognition of dsRNA, the OAS1 activates RNASEL to cleave ssRNA. The OAS/RNASEL pathway triggers the RIG-I pathway and induce IFNB production.
OAS3	1.0776	1.73168	21190483	OAS3 is a pathogen recognition receptor for the viral pathogen-associated molecular pattern, double-stranded RNA. Upon recognition of dsRNA, the OAS3 activates RNASEL to cleave ssRNA. The OAS/RNASEL pathway triggers the RIG-I pathway and induce IFNB production.
OPTN	1.8099	1.75692	20174559	OPTN (optineurin) has a role in the inhibition of virus-triggered IFNB1 induction.
OTUB1	1.0371	1.03078	19996094	OTUB1 and OTUB2 negatively regulate virus-triggered type I interferon (IFN) induction and cellular antiviral response by deubiquitinating TRAF3 and -6.
OTUD5	0.631272	0.665481	17991829	OTUD5 is a deubiquitinase that regulates Type I interferon (IFN) production where OTUD5 selectively cleaves the lysine-63-linked polyubiquitin chains on TRAF3, resulting in its dissociation from the downstream signalling complex containing TBK1.
PARD3	2.38447	1.7342	24244864	Atypical PKC and PARD3 are inhibitors of the canonical NF-ÎºB activation pathway in epithelial cells.
PELI2	3.90008	3.25647	17997719	PELI2 and other pellino isoforms are the E3 ubiquitin ligases that mediate the IL-1-stimulated formation of K63-pUb-IRAK1 in cells, which may contribute to the activation of IKBKB and NF-kappaB, as well as other signalling pathways dependent on IRAK1 and IRAK4.
PIAS1	1.086	1.27036	12855578	PIAS1 and other PIAS proteins have been shown to function as E3-type small ubiquitin-like modifier (SUMO) ligases, and sumoylation is a modulatory mechanism for several transcription factors.
PIAS2	0.493341	0.743645	12764129	Functions as an E3 ligase to promote STAT1 SUMO modification
PIAS4	1.15226	1.20461	21199872	PIAS4 is a member of the Protein Inhibitor of Activated STAT protein family, which regulate innate immune response by controlling transcription induced by TLR, RLR and JAK/STAT signalling pathways. PIAS4 specifically negatively regulate both IFN transcription and IFN stimulated gene expression through multiple mechanisms utilizing the function of different domains.
PIK3CB	1.06302	0.851594	20953381	PIK3CA and PIK3CB isoforms of class IA phosphatidylinositol 3-kinase (PI3K) are both required for the pro-inflammatory response to flagellin.
PIK3R1	0.577263	0.455864	17827709	PIK3R1 (p85-alpha) is a subunit of phosphoinositide 3-kinase (PI3K) and PI3K is activated upon Toll-like receptor (TLR) ligation.
PKN1	1.02909	0.884061	18429822	PKN1 is a ubiquitously expressed kinase that, when phosphorylated by TRAF1, plays a critical role in the negative regulation of tonic activity of JNK and NF-kappaB signalling pathways.
Plg	4.06651	3.55829	21464960	Plg is a serum protein that interacts with B. anthracis spores and cleaves complement 3 molecules, resulting in a decrease in macrophage phagocytosis. (Demonstrated in human)
POLR2F	1.19429	1.39466	23994473	During the transcriptional response to Sendai virus infection, POLR2F(RNA Pol II) is recruited by IRF3 and NFÎºB to control virus induced gene activation.
PPARG	3.19628	4.36568	20421464	PPARG functions as an antimicrobial factor by maintaining constitutive epithelial expression of a subset of beta-defensin in the colon.
PPIA	1.22759	1.18828	20829794	PPIA (CYPA) is a cell-intrinsic sensor for human immunodeficiency virus 1 (HIV-1) that exists in dendritic cells and mediates an antiviral innate immune response.
PQBP1	0.777118	1.06597	26046437	PQBP1 directly binds to reverse-transcribed HIV-1 DNA and interacts with MB21D1 to initiate an IRF3-dependent innate response.
PRKDC	1.49816	1.29787	24098118	Vaccinia virus protein C16 influences the immune response by binding to the XRCC6/XRCC5 (Ku70/80) complex thus blocking PRKDC-dependent DNA sensing in fibroblast.
PRKRA	1.42139	0.918195	25784705	The G3BP1-CAPRIN1-PRKRA complex represents a new mode of PRKRA activation and links stress responses with innate immune activation through PRKRA without a requirement for foreign double-stranded RNA pattern recognition.
PRMT1	0.847822	0.960865	19136629	PRMT1 is a protein arginine methyltransferase and a novel and crucial negative regulator of STAT1 activation that controls PIAS1-mediated repression by arginine methylation.
PSMA7	1.02702	0.830583	19734229	PSMA7 physically associates with and is involved in the stability of MAVS, which thus provides negative regulation of the innate antiviral response against infection by RNA viruses.
PTMA	1.3326	1.98378	15242774	PTMA interaction with STAT3 is IFN-induced and results in the nuclear translocation of the complex.
PTPN2	1.46517	1.33114	14600148	PTPN2 pays a novel role in the regulation of type 1 interferon-stimulated gene expression in cells previously desensitized to Type 1 interferons.
RAB11A	0.945663	1.20573	20933442	RAB11A is an important regulator of Toll-like receptor 4 (TLR4) and TRAM transport to E. coli phagosomes thereby controlling IRF3 activation from this compartment.
RAD21	1.1818	1.10445	12198550	RAD21 is part of the cohesin complex which is the cellular machinery involved in sister chromatid cohesion and that which requires access to the nucleosomal DNA to perform its function in chromosome segregation.
RBCK1	2.37864	0.909146	19136968	RBCK1 (LUBAC) complexes with RNF31 and is involved in the physiological regulation of the canonical NF-kappaB activation pathway through linear polyubiquitylation of IKBKG.
REST	1.04027	0.869839	20798038	RE-1 silencing transcription factor (REST) is part of a repressor complex, along with key components that include histone deacetylase (HDAC) 1 or 2, co-repressor of REST (CoREST), and lysine-specific demethylase (LSD) 1. The HDAC/CoREST/REST/LSD1 repressor complex is a significant component of host innate immunity.
Rheb	0.950676	0.937294	24130493	Mycobacterial infection induces expression of Mir155, which promotes the maturation of phagosomes and represses the expression of Rheb by targeting its 3âUTR
RIPK2	2.02112	1.52528	17277144	RIPK2 functions in innate immunity by mediating NOD1 and NOD2 signalling but not TLR-mediated immune responses.
RNF41	1.32804	0.692771	19483718	RNF41 is an E3 ligase that can negatively regulate MyD88-dependent production of pro-inflammatory cytokines but can promote TRIF-dependent production of type I interferon.
RUSC1	1.05311	1.03725	19365808	RUSC1 binds to IKBKG and TRAF6, representing a molecular link between NGF signalling and IKK complex activity.
SERPING1	1.33148	1.72627	17709141	A likely regulator of MASP2
SIAH1	1.10931	0.757229	11742346	SIAH1 is a ubiquitin ligase structurally related to TRAF and modulates TNF-alpha signalling.
SIAH2	1.14652	0.79467	12411493	SIAH2 decreases TNF-alpha dependent induction of MAPK8 (JNK) activity and transcriptional activation of NF kappa B by mediating ubiquitination of TRAF2 under stress conditions.
SIGIRR	0.778378	0.690502	12925853	SIGIRR is a negative modulator of TLR-IL-1R signalling where it binds to the TLR-IL-1R signalling components in a ligand-dependent way.
SIGLEC7	1.02893	1.03528	21208791	SIGLEC7 is a member of the SIGLEC protein family that recognize sialoside-based patterns and plays a role in the attenuation of innate immunity to avoid autoimmune destruction.
SIGLEC8	0.843898	0.921863	21208791	SIGLEC8 is a member of the SIGLEC protein family that recognize sialoside-based patterns and plays a role in the attenuation of innate immunity to avoid autoimmune destruction.
SIVA1	0.538935	1.19888	19584092	SIVA1 diminishes NFkappaB and enhances JNK activity to favour apoptosis by physically interacting with MAP3K7 (TAK1) and XIAP.
SKP2	1.5062	1.54748	27194766	IFI27 restricts viral infection by recruiting an E3 ligase, SKP2, for ubiquitination and degradation of viral protein.
SMAD3	1.19355	0.901144	25410655	TGF-Î² signalling upregulates MIR181A2 expression through SMAD3/4-dependent promoter activation.
SMAD4	0.484369	0.557514	25410655	TGF-Î² signalling upregulates MIR181A2 expression through SMAD3/4-dependent promoter activation.
SMAD6	1.11801	1.68182	16951688	SMAD6 is a critical mediator of the TGF-beta-BMP pathway that mediates anti-inflammatory activity and negatively regulates IL-1R-Toll-like receptor signals.
SMARCA4	1.28994	1.57591	19144648	A member of the SWI/SNF family of proteins and is essential for the multiple changes in gene expression that occur during differentiation
SMARCE1	1.83162	1.55386	17669635	SMARCE1 is a transcriptional modulator that is known to repress viral replication.
Smpdl3b	3.70601	3.309	26095358	The membrane-modulating enzyme SMPDL3B is a negative regulator of TLR signalling that functions at the interface of membrane biology and innate immunity.
SNAP23	0.986297	1.09609	18692471	SNAP23 phosphorylation by IKBKB regulates mast cell degranulation and anaphylactic reactions.
SOCS5	1.3753	1.18666	15590694	SOCS4 and SOCS5 regulate EGFR signaling
SPHK1	1.13493	0.857688	20634980	SPHK1 is involved in toll-mediated human beta-defensin 2 (HBD-2) regulation in oral keratinocytes, which also involves the activation of PI3K, AKT, GSK3B (GSK-3beta) and ERK 1/2.
SPP1	37.886	21.3037	21136203	SPP1 exist in secreted and intracellular form; intracellular SPP1, or iSPP1, is involved in cytoskeleton rearrangement and signal transduction downstream of innate immunity receptors (e.g. TLR). iSPP1 may also function as an adaptor or scaffolding protein.
SRC	0.875767	0.478685	19667404	SRC and STAT3 play a role in apoptotic cell-mediated MerTK-dependent immunoregulation of dendritic cells.
STAP2	0.860582	0.802169	18573890	STAP2 acts as an endogenous negative regulator of EBV LMP1-mediated signalling through TRAF3 and TRADD.
STAT3	1.45107	1.2097	17971840	STAT3 is a transcription factor that mediates interleukin-10 (IL-10) cytokine signalling.
STAT5A	0.619542	0.575285	9398404	IL-2 and IL-7 induced heterodimerization of STAT5 isoforms in human peripheral blood T lymphoblast
Stmn1	0.791692	1.8184	26082487	Stmn1 overexpression impacts microtubule stability, impairs cell spreading, reduces activation-associated phenotypes andreduces complement receptor 3 (CR3)-mediated phagocytosis and cellular activation.
SUGT1	1.11316	1.60468	17420470	Positively regulates NOD1 activation
TCEB2	1.07127	1.11701	9918119	TCEB2 is a part of Elongin BC complex, is a component of a multiprotein SOCS1 complex that attenuates JAK/STAT signaling by binding to JAK2 and inhibiting JAK2 kinase and by interacting with SOCS box, the Elongin BC complex can increase expression of the SOCS1 protein by inhibiting its degradation.
TCF4	0.64253	0.84152	23438823	Transcription Factor that is an essential and specific regulator of Plasmacytoid dendritic cell development
TIFA	2.09193	1.35344	26068852	Bacterial-derived monosaccharide heptose-1,7-bisphosphate (HBP) is a pathogen-associated molecular pattern (PAMP) that activates TIFA-dependent immunity to Gram-negative bacteria
TNFAIP3	0.961119	1.01939	18268035	TNFAIP3 restricts TLR signals by restricting ubiquitination of TRAF6 and restricts MyD88-independent TLR signals by inhibiting Toll/interleukin 1 receptor domain-containing adaptor inducing interferon (IFN) beta (TICAM1)-dependent nuclear factor kappaB signals but not IFN response factor 3 signalling.
TNFRSF12A	0.812404	0.411325	12529173	The FN14 cytoplasmic tail binds to tumour-necrosis-factor-receptor-associated factors 1, 2, 3 and 5 and mediates nuclear factor-kappaB activation
TNFRSF18	1.21125	1.49113	19760073	TNFRSF18 is expressed in several cells and tissues, including T and Natural Killer (NK) cells and is activated by its ligand, GITRL, mainly expressed on Antigen Presenting Cells (APCs) and endothelial cells and is a modulator of immune response and inflammation.
TNFSF10	0.744241	1.14836	23498957	TNFSF10 is targeted by human cytomegalovirus glycoprotein to protect infected cells from natural killer cell cytotoxicity.
TOMM70A	1.05139	1.07292	20628368	TOMM70A, a mitochondrial import receptor, interacts with MAVS upon RNA virus infection acting as a critical adaptor bridging TBK1/IRF3 to MAVS.
TP53	1.16863	1.0371	21483755	TP53 binds to canonical and non-canonical promoter regions of the human TLR gene family and up-regulates the expression of TLRs. The activation of TP53 can directly influence the TLR-mediated induction of cytokines.
TPP2	0.753167	0.75755	25525876	TPPII controls the balance between intracellular amino acid availability, lysosome number, and glycolysis, which is vital for adaptive and innate immunity and neurodevelopmental health.
TRAFD1	0.730467	0.611726	18849341	TRAFD1 deficiency reveals its negative regulatory role in the TLR and RIG-I-like helicases signalling pathway and was found to interact with TRIF, IPS-1, TRAF3 and TRAF6 in mice
TRIM14	1.4557	1.54707	23438823	TRIM14 was identified in a systematic screen for positive regulators of innate immune responses.
TRIM23	0.681607	0.727776	20724660	TRIM23 mediates K(lys)-27-ubiquitin conjugation to IKBKG (NEMO) which is essential for TLR3- and RIG-I/MDA5-mediated antiviral innate and inflammatory responses.
TRIM24	0.916486	0.797344	23438823	TRIM24 was identified in a systematic screen for positive regulators of innate immune responses.
TRIM26	0.851823	0.9145	23438823	TRIM26 was identified in a systematic screen for positive regulators of innate immune responses.
TRIM28	0.845785	1.00373	22995936	TRIM28 interacts with IRF5 and mediates heterochromatinization at M1 macrophage markers (e.g. TNF) to suppress transcription.
TRIM37	1.0987	0.878871	23438823	TRIM37 was identified in a systematic screen for positive regulators of innate immune responses.
TRIM47	3.84771	2.14837	23438823	TRIM47 was identified in a systematic screen for positive regulators of innate immune responses.
TRIM65	0.653843	0.675202	23438823	TRIM65 was identified in a systematic screen for positive regulators of innate immune responses.
TRIM7	4.40653	4.65504	23438823	TRIM7 was identified in a systematic screen for positive regulators of innate immune responses.
TRIM71	0.725117	0.789146	23438823	TRIM71 was identified in a systematic screen for positive regulators of innate immune responses.
TRIM8	0.955381	0.63372	23438823	TRIM8 was identified in a systematic screen for positive regulators of innate immune responses.
TXNIP	0.65666	0.836915	22883233	Hyperactivated ERN1 (IRE1Î±) increases TXNIP mRNA stability by reducing levels of a TXNIP destabilizing microRNA, miR-17. In turn, elevated TXNIP protein activates the NLRP3 inflammasome, causing procaspase-1 cleavage and interleukin 1Î² (IL-1Î²) secretion.
UBD	3.52607	3.60575	19959714	UBD mediates NF-kappaB activation and may promote tubulointerstitial inflammation in chronic kidney diseases.
UBE2N	1.50817	1.39116	16862162	UBE2N abalation resulted in defective B cell development and in impaired B cell and macrophage activation.
UBE2V2	1.65681	1.33527	26101372	TRIM5 requires UBE2W, UBE2N and UBE2V2 enzymatic activities to inhibit retroviral DNA synthesis
UBE2W	2.05341	1.46179	26101372	TRIM5 requires UBE2W, UBE2N and UBE2V2 enzymatic activities to inhibit retroviral DNA synthesis
UCHL1	1.12748	0.695929	23717208	Human papillomavirus exploits UCHL1 to suppress interferon, pro-inflammatory cytokines and chemokines production and to dampen NF-kB signalling.
UCP2	1.31364	2.38013	23988448	MIR133A1 enhances CASP1 activation and IL1B processing and suppresses inflammasome activation by suppressing its target UCP2
ULK1	0.709085	0.748716	25792739	Stimulation of TMEM173-dependent IRF3 activation by ultraviolet radiation is due to apoptotic signalling-dependent disruption of ULK1, a pro-autophagic protein that negatively regulates TMEM173.
USP7	1.55846	1.20429	18952891	Cytoplasmic USP7 binds to and deubiquitinates TRAF6 and IKBKG, thus terminating TLR-mediated NF-kappaB and JNK activation
VASP	0.904853	0.996684	14679200	VASP is an important component of the cellular microfilament system that plays a major role in the regulation of serum response element (SRE)-dependent transcription. VASP activity is regulated by GMP-dependent protein kinase (G-kinase).
VPS45	1.57567	1.18343	23738510	Mutations in VPS45 are associated with congenital neutrophil defect syndrome.
WDR34	1.23057	1.73042	19521662	WDR34 is a MAP3K7 (TAK1)-associated inhibitor of the IL-1R/TLR3/TLR4-induced NF-kappaB activation pathway.
XRCC5	2.19864	2.49984	24098118	Vaccinia virus protein C16 influences the immune response by binding to the XRCC6/XRCC5 (Ku70/80) complex thus blocking PRKDC-dependent DNA sensing in fibroblasts
XRCC6	1.14478	0.941409	24098118	Vaccinia virus protein C16 influences the immune response by binding to the XRCC6/XRCC5 (Ku70/80) complex thus blocking PRKDC-dependent DNA sensing in fibroblasts
YWHAE	1.4846	1.46047	20462248	YWHAE (14-3-3 epsilon) interacts with key components of mitogen-activated protein kinase (MAPK)signal module for selective modulation of the TNF-alpha-induced time course-dependent NF-kappaB activity.
aBold characters represent gene previously reported to be involved in innate immunity or inflammatory responses to HCV
bGenes whose signal intensities from microarray experiment is above 100 (in arbitrary units) are listed
cValue indicates ratio of RNA expression level in Hdo cells compared to that in HuH-7 cells
